# Supplementary material for: Is Regular Radiographic Upper Urinary Tract Imaging for Surveillance of Non-Muscle Invasive Bladder Cancer Justified?
Source: Cancers (Basel). 2022 Nov 14;14(22):5586. doi: 10.3390/cancers14225586 (PMC9688179; doi:10.3390/cancers14225586)
Supplement: Supplementary file 1 [file cancers-14-05586-s001.zip]

Archive with 1 entries (1 files):
- cancers-1979341-supplementary.pdf
